# Supplementary material for: Transparent and Robust Artificial Intelligence-Driven Electrocardiogram Model for Left Ventricular Systolic Dysfunction
Source: Diagnostics (Basel). 2025 Jul 22;15(15):1837. doi: 10.3390/diagnostics15151837 (PMC12346549; doi:10.3390/diagnostics15151837)
Supplement: Supplementary file 1 [file diagnostics-15-01837-s001.zip]

Archive with 1 entries (1 files):
- diagnostics-3710561-supplementary.pdf
